# Supplementary material for: Evaluation of the rapid diagnostic test CareStart pLDH Malaria (Pf-pLDH/pan-pLDH) for the diagnosis of malaria in a reference setting
Source: Malar J. 2012 Jun 18;11:204. doi: 10.1186/1475-2875-11-204 (PMC3464813; doi:10.1186/1475-2875-11-204)
Supplement: Additional file 3 — Reproducibility of the CareStart pLDH: Pf-pLDH line intensities, retrospective evaluation. [file 1475-2875-11-204-S3.xlsx]

## Sheet: Sheet1
Additional file 3: Reproducibility of the Carestart pLDH: Pf-pLDH line intensities, retrospective evaluation
		Readings Pf-pLDH line Observer*
Sample and parasitaemia		Observer 1		Observer 2		Observer 3
P. falciparum
54 asexual parasites/µl		W F W F F		F F F F F		F N W N F
83 asexual parasites/µl		N N N N N		N N N N N		N N N N N
104 asexual parasites/µl		W W F W W		W W W W W		W W F F W
127 asexual parasites/µl		W W W F W		W W W W W		W W W W W
131 asexual parasites/µl		W W W W W		W F W W W		W W W W W
202 asexual parasites/µl		W W W F F		F W W W F		F W F F F
267 asexual parasites/µl		N N F N F		F N N N F		N N N N N
532 asexual parasites/µl		W F W W W		F F W W W		W N F W W
784 asexual parasites/µl		W M M W M		W M M W S		W M M W M
1,354 asexual parasites/µl		W W W W W		W W W W W		W W W W W
5,440 asexual parasites/µl		F W F N F		F F F F F		N F N F F
5,768 asexual parasites/µl		S S M S M		S S M S S		M S W S S
60,912 asexual parasites/µl		S S S S S		S S S S S		S S S S S
153,450 asexual parasites/µl		S S S S S		S S S S S		S S S S S
867,788 asexual parasites/µl		S S S S S		S S S S S		S S S S S
P. vivax
228 asexual parasites/µl		N N N N N		N N N N N		N N N N N
507 asexual parasites/µl		N N N N N		N N N N N		N N N N N
829 asexual parasites/µl		N N N N N		N N N N N		N N N N N
P. ovale
176 asexual parasites/µl		N N N N N		N N N N N		N N N N N
483 asexual parasites/µl		N N N N N		N N N N N		N N N N N
609 asexual parasites/µl		N N N N N		N N N N N		N N N N N
P. malaria
564 asexual parasites/µl		N N N N N		N N N N N		N N N N N
1,920 asexual parasites/µl		N N N N N		N N N N N		N N N N N
*Pf-pLDH line intensity of the tests performed on six moments. Each character represents a distinct test. N = None, F = Faint, W = Weak, M = Medium, S = Strong.
